# Supplementary material for: A dynamic variant of Takotsubo cardiomyopathy mimicking apical hypertrophic cardiomyopathy: a case report
Source: Eur Heart J Case Rep. 2024 Aug 23;9(1):ytae432. doi: 10.1093/ehjcr/ytae432 (PMC11748134; doi:10.1093/ehjcr/ytae432)
Supplement: ytae432_Supplementary_Data [file ytae432_supplementary_data.zip]

Archive with 3 entries (3 files):
- 4CHB TCM MRI CINE DEC_2017.mp4
- 4CHB TCM MRI CINE JAN_2017.mp4
- 4CHB TCM MRI CINE OCT_2016.mp4
